# Supplementary material for: Effect of Sphingomyelin and Vitamin D3 Intake on the Rabbit Brain
Source: Int J Mol Sci. 2025 Apr 1;26(7):3269. doi: 10.3390/ijms26073269 (PMC11989450; doi:10.3390/ijms26073269)
Supplement: Supplementary file 1 [file ijms-26-03269-s001.zip]

Archive with 1 entries (1 files):
- ijms-3504878-supplementary.pdf
